# Supplementary material for: Improved salt tolerance of Chenopodium quinoa Willd. contributed by Pseudomonas sp. strain M30-35
Source: PeerJ. 2021 Jan 13;9:e10702. doi: 10.7717/peerj.10702 (PMC7811290; doi:10.7717/peerj.10702)
Supplement: Supplemental Information 2 — Statistical analyses of all biological data were carried out by use of one - way ANOVA. Data were analyszed using SPSS version 21.0 (IBM Corporation) statistical software. [file peerj-09-10702-s002.zip]

Archive with 11 entries (10 files):
- one-way analysis of variance/
- one-way analysis of variance/21D chlorophyll and weight.sav
- one-way analysis of variance/21D Root activity Total phosphorus content Content of saponins.sav
- one-way analysis of variance/7D chlorophyll and weight.sav
- one-way analysis of variance/7D Root activity Total phosphorus content .sav
- one-way analysis of variance/Result-21D chlorophyll and weight.spv
- one-way analysis of variance/Result-21D Root activity Total phosphorus content Content of saponins.spv
- one-way analysis of variance/Result-7D chlorophyll and weight.spv
- one-way analysis of variance/Result-7D Root activity Total phosphorus content .spv
- one-way analysis of variance/SPSS Analysis.xlsx
- one-way analysis of variance/~$SPSS Analysis.xlsx
