# Supplementary material for: Improved salt tolerance of Chenopodium quinoa Willd. contributed by Pseudomonas sp. strain M30-35
Source: PeerJ. 2021 Jan 13;9:e10702. doi: 10.7717/peerj.10702 (PMC7811290; doi:10.7717/peerj.10702)
Supplement: Supplemental Information 3 — The data were plotted using Origin software. Results of the growth and physiological data are presented as means ±standard error. [file peerj-09-10702-s003.zip]

Archive with 21 entries (14 files):
- Supplementary Tables present the extracted data for all outcome measures examined in this analysis/
- Supplementary Tables present the extracted data for all outcome measures examined in this analysis/chlorophyll content/
- Supplementary Tables present the extracted data for all outcome measures examined in this analysis/chlorophyll content/21D chlorophyll a.csv
- Supplementary Tables present the extracted data for all outcome measures examined in this analysis/chlorophyll content/21D chlorophyll b.csv
- Supplementary Tables present the extracted data for all outcome measures examined in this analysis/chlorophyll content/7D chlorophyll a.csv
- Supplementary Tables present the extracted data for all outcome measures examined in this analysis/chlorophyll content/7D chlorophyll b.csv
- Supplementary Tables present the extracted data for all outcome measures examined in this analysis/phosphorus content/
- Supplementary Tables present the extracted data for all outcome measures examined in this analysis/phosphorus content/21D phosphorus content.csv
- Supplementary Tables present the extracted data for all outcome measures examined in this analysis/phosphorus content/7D phosphorus content.csv
- Supplementary Tables present the extracted data for all outcome measures examined in this analysis/plot - 2.xlsx
- Supplementary Tables present the extracted data for all outcome measures examined in this analysis/root activity/
- Supplementary Tables present the extracted data for all outcome measures examined in this analysis/root activity/21D root activity.csv
- Supplementary Tables present the extracted data for all outcome measures examined in this analysis/root activity/7D root activity.csv
- Supplementary Tables present the extracted data for all outcome measures examined in this analysis/root dry weight/
- Supplementary Tables present the extracted data for all outcome measures examined in this analysis/root dry weight/21D root dry weight.csv
- Supplementary Tables present the extracted data for all outcome measures examined in this analysis/root dry weight/7D root dry weight.csv
- Supplementary Tables present the extracted data for all outcome measures examined in this analysis/saponin content/
- Supplementary Tables present the extracted data for all outcome measures examined in this analysis/saponin content/21D saponin content.csv
- Supplementary Tables present the extracted data for all outcome measures examined in this analysis/shoot dry weight/
- Supplementary Tables present the extracted data for all outcome measures examined in this analysis/shoot dry weight/21D shoot dry weight.csv
- Supplementary Tables present the extracted data for all outcome measures examined in this analysis/shoot dry weight/7D shoot dry weight.csv
