# Supplementary material for: Improved salt tolerance of Chenopodium quinoa Willd. contributed by Pseudomonas sp. strain M30-35
Source: PeerJ. 2021 Jan 13;9:e10702. doi: 10.7717/peerj.10702 (PMC7811290; doi:10.7717/peerj.10702)
Supplement: Supplemental Information 3 — The data were plotted using Origin software. Results of the growth and physiological data are presented as means ±standard error. [file peerj-09-10702-s003.zip › Supplementary Tables present the extracted data for all outcome measures examined in this analysis/chlorophyll content/21D chlorophyll a.csv]

21D	NaCl	LB-chlorophyll a	Standard error	significant difference	M30-35-chlorophyll a	Standard error	significant difference
	0mM	0.7208	0.09686	a	0.684	0.08393	a
	150mM	0.5803	0.08962	a	0.6366	0.05352	a
	300mM	0.7007	0.09762	a	0.8152	0.08767	a
