# Supplementary material for: Improved salt tolerance of Chenopodium quinoa Willd. contributed by Pseudomonas sp. strain M30-35
Source: PeerJ. 2021 Jan 13;9:e10702. doi: 10.7717/peerj.10702 (PMC7811290; doi:10.7717/peerj.10702)
Supplement: Supplemental Information 3 — The data were plotted using Origin software. Results of the growth and physiological data are presented as means ±standard error. [file peerj-09-10702-s003.zip › Supplementary Tables present the extracted data for all outcome measures examined in this analysis/chlorophyll content/21D chlorophyll b.csv]

21D	NaCl	LB-chlorophyll b	Standard error	significant difference	M30-35-chlorophyll b	Standard error	significant difference
	0mM	0.219	0.03344	ab	0.2274	0.02918	ab
	150mM	0.178	0.01448	ab	0.1581	0.02622	b
	300mM	0.1666	0.0276	b	0.2775	0.06256	a
