# Supplementary material for: Improved salt tolerance of Chenopodium quinoa Willd. contributed by Pseudomonas sp. strain M30-35
Source: PeerJ. 2021 Jan 13;9:e10702. doi: 10.7717/peerj.10702 (PMC7811290; doi:10.7717/peerj.10702)
Supplement: Supplemental Information 3 — The data were plotted using Origin software. Results of the growth and physiological data are presented as means ±standard error. [file peerj-09-10702-s003.zip › Supplementary Tables present the extracted data for all outcome measures examined in this analysis/chlorophyll content/7D chlorophyll a.csv]

7D	NaCl	LB-chlorophyll a	Standard error	significant difference	M30-35-chlorophyll a	Standard error	significant difference
	0mM	1.7726	0.07075	a	1.6556	0.03942	ab
	150mM	1.3803	0.17274	c	1.4113	0.02921	bc
	300mM	1.0374	0.09165	d	1.4574	0.03629	bc
