# Supplementary material for: Improved salt tolerance of Chenopodium quinoa Willd. contributed by Pseudomonas sp. strain M30-35
Source: PeerJ. 2021 Jan 13;9:e10702. doi: 10.7717/peerj.10702 (PMC7811290; doi:10.7717/peerj.10702)
Supplement: Supplemental Information 3 — The data were plotted using Origin software. Results of the growth and physiological data are presented as means ±standard error. [file peerj-09-10702-s003.zip › Supplementary Tables present the extracted data for all outcome measures examined in this analysis/chlorophyll content/7D chlorophyll b.csv]

7D	NaCl	LB-chlorophyll b	Standard error	significant difference	M30-35-chlorophyll b	Standard error	significant difference
	0mM	0.5808	0.03989	a	0.5698	0.0545	ab
	150mM	0.4218	0.06666	bc	0.4818	0.05484	ab
	300mM	0.2637	0.04993	d	0.2901	0.04776	cd
