# Supplementary material for: Improved salt tolerance of Chenopodium quinoa Willd. contributed by Pseudomonas sp. strain M30-35
Source: PeerJ. 2021 Jan 13;9:e10702. doi: 10.7717/peerj.10702 (PMC7811290; doi:10.7717/peerj.10702)
Supplement: Supplemental Information 3 — The data were plotted using Origin software. Results of the growth and physiological data are presented as means ±standard error. [file peerj-09-10702-s003.zip › Supplementary Tables present the extracted data for all outcome measures examined in this analysis/phosphorus content/21D phosphorus content.csv]

21D	NaCl	LB-phosphorus content	Standard error	significant difference	M30-35-phosphorus content	Standard error	significant difference
	0mM	9.1228	0.52275	a	8.159	0.27755	ab
	150mM	7.5884	0.46128	b	7.3066	0.25016	bc
	300mM	6.2315	0.33891	c	7.2196	0.02972	bc
