# Supplementary material for: Improved salt tolerance of Chenopodium quinoa Willd. contributed by Pseudomonas sp. strain M30-35
Source: PeerJ. 2021 Jan 13;9:e10702. doi: 10.7717/peerj.10702 (PMC7811290; doi:10.7717/peerj.10702)
Supplement: Supplemental Information 3 — The data were plotted using Origin software. Results of the growth and physiological data are presented as means ±standard error. [file peerj-09-10702-s003.zip › Supplementary Tables present the extracted data for all outcome measures examined in this analysis/phosphorus content/7D phosphorus content.csv]

7D	NaCl	LB-phosphorus content	Standard error	significant difference	M30-35-phosphorus content	Standard error	significant difference
	0mM	11.7776	0.65343	a	10.6085	0.1532	bc
	150mM	9.7456	0.3972	c	11.0782	0.14529	ab
	300mM	10.4589	0.18798	bc	10.518	0.38801	bc
