# Supplementary material for: Improved salt tolerance of Chenopodium quinoa Willd. contributed by Pseudomonas sp. strain M30-35
Source: PeerJ. 2021 Jan 13;9:e10702. doi: 10.7717/peerj.10702 (PMC7811290; doi:10.7717/peerj.10702)
Supplement: Supplemental Information 3 — The data were plotted using Origin software. Results of the growth and physiological data are presented as means ±standard error. [file peerj-09-10702-s003.zip › Supplementary Tables present the extracted data for all outcome measures examined in this analysis/plot - 2.xlsx]

## Sheet: dry weight
treatment	The root dry weight	Standard error	Stem dry weight	Standard error					Plot by origin									Plot by origin
7D-LB-0	4.5	0.83267	46.9833	7.14975				7D	The root dry weight	LB		significant difference	M30-35		significant difference		7D	Stem dry weight	LB		significant difference	M30-35		significant difference
7D-LB-150	4.65	0.58808	44.7667	6.48782					0mM	4.5	0.83267	b	7.05	0.98039	a	0.566667		0mM	46.9833	7.14975	ab	40.5167	5.5326	bc	-0.137636
7D-LB-300	3.6167	0.53692	36.8667	4.16883					150mM	4.65	0.58808	b	7.0667	0.81391	a	0.51972		150mM	44.7667	6.48782	ab	58.2833	5.56174	a	0.301934
7D-M-0	7.05	0.98039	40.5167	5.5326					300mM	3.6167	0.53692	b	5.15	0.72606	ab	0.42395		300mM	36.8667	4.16883	bc	27.95	3.03752	c	-0.241863
7D-M-150	7.0667	0.81391	58.2833	5.56174
7D-M-300	5.15	0.72606	27.95	3.03752					Plot by origin									Plot by origin
21D-LB-0	44.4167	5.78639	209.867	11.3391				21D	The root dry weight	LB		significant difference	M30-35		significant difference		21D	Stem dry weight	LB		significant difference	M30-35		significant difference
21D-LB-150	23.3	1.60748	183.867	8.14116					0mM	44.4167	5.78639	b	57.0333	6.80121	a	0.284051		0mM	209.867	11.3391	a	235.3	39.1234	a	0.121188
21D-LB-300	12.8	1.03053	99.25	3.37113					150mM	23.3	1.60748	cd	33.95	2.55692	bc	0.457082		150mM	183.867	8.14116	ab	214	9.19935	a	0.163887
21D-M-0	57.0333	6.80121	235.3	39.1234					300mM	12.8	1.03053	d	21.95	2.14969	d	0.714844		300mM	99.25	3.37113	c	135.733	12.3005	bc	0.36759
21D-M-150	33.95	2.55692	214	9.19935
21D-M-300	21.95	2.14969	135.733	12.3005

## Sheet: chlorophyll
treatment	chlorophyll a	Standard error	chlorophyll b	Standard error						Plot by origin
7D-LB-0	1.7726	0.07075	0.5808	0.03989					7D	chlorophyll a	LB		significant difference	M30-35		significant difference
7D-LB-150	1.3803	0.17274	0.4218	0.06666						0mM	1.7726	0.07075	a	1.6556	0.03942	ab	-0.0660047
7D-LB-300	1.0374	0.09165	0.2637	0.04993						150mM	1.3803	0.17274	c	1.4113	0.02921	bc	0.0224589
7D-M-0	1.6556	0.03942	0.5698	0.0545						300mM	1.0374	0.09165	d	1.4574	0.03629	bc	0.404858
7D-M-150	1.4113	0.02921	0.4818	0.05484
7D-M-300	1.4574	0.03629	0.2901	0.04776
21D-LB-0	0.7208	0.09686	0.219	0.03344
21D-LB-150	0.5803	0.08962	0.178	0.01448						Plot by origin
21D-LB-300	0.7007	0.09762	0.1666	0.0276					21D	chlorophyll a	LB		significant difference	M30-35		significant difference
21D-M-0	0.684	0.08393	0.2274	0.02918						0mM	0.7208	0.09686	a	0.684	0.08393	a	-0.0510544
21D-M-150	0.6366	0.05352	0.1581	0.02622						150mM	0.5803	0.08962	a	0.6366	0.05352	a	0.0970188
21D-M-300	0.8152	0.08767	0.2775	0.06256						300mM	0.7007	0.09762	a	0.8152	0.08767	a	0.163408
									7D	chlorophyll b	LB		significant difference	M30-35		significant difference
										0mM	0.5808	0.03989	a	0.5698	0.0545	ab	-0.0189394
										150mM	0.4218	0.06666	bc	0.4818	0.05484	ab	0.142248
										300mM	0.2637	0.04993	d	0.2901	0.04776	cd	0.100114
										Plot by origin
									21D	chlorophyll b	LB		significant difference	M30-35		significant difference
										0mM	0.219	0.03344	ab	0.2274	0.02918	ab	0.0383562
										150mM	0.178	0.01448	ab	0.1581	0.02622	b	-0.111798
										300mM	0.1666	0.0276	b	0.2775	0.06256	a	0.665666

## Sheet: phosphorus content
treatment	phosphorus content	Standard error				Plot by origin
7D-LB-0	11.7776	0.65343			7D	phosphorus content	LB		significant difference	M30-35		significant difference
7D-LB-150	9.7456	0.3972				0mM	11.7776	0.65343	a	10.6085	0.1532	bc	-0.0992647
7D-LB-300	10.4589	0.18798				150mM	9.7456	0.3972	c	11.0782	0.14529	ab	0.136739
7D-M-0	10.6085	0.1532				300mM	10.4589	0.18798	bc	10.518	0.38801	bc	0.00565069
7D-M-150	11.0782	0.14529
7D-M-300	10.518	0.38801
21D-LB-0	9.1228	0.52275				Plot by origin
21D-LB-150	7.5884	0.46128			21D	phosphorus content	LB		significant difference	M30-35		significant difference
21D-LB-300	6.2315	0.33891				0mM	9.1228	0.52275	a	8.159	0.27755	ab	-0.105647
21D-M-0	8.159	0.27755				150mM	7.5884	0.46128	b	7.3066	0.25016	bc	-0.0371356
21D-M-150	7.3066	0.25016				300mM	6.2315	0.33891	c	7.2196	0.02972	bc	0.158565
21D-M-300	7.2196	0.02972

## Sheet: root activity
treatment	root activity	Standard error			Plot by origin
7D-LB-0	985.409	57.1725		7D	root activity	LB		significant difference	M30-35		significant difference
7D-LB-150	1591.85	13.2769			0mM	985.409	57.1725	d	938.854	28.2429	d	-0.0472441
7D-LB-300	1002.56	51.1056			150mM	1591.85	13.2769	b	1780.92	82.2001	a	0.118779
7D-M-0	938.854	28.2429			300mM	1002.56	51.1056	cd	1152.03	55.7009	c	0.149083
7D-M-150	1780.92	82.2001
7D-M-300	1152.03	55.7009
21D-LB-0	883.315	125.097			Plot by origin
21D-LB-150	1464.84	81.2974		21D	root activity	LB		significant difference	M30-35		significant difference
21D-LB-300	1023.8	13.2391			0mM	883.315	125.097	c	956.414	41.2277	c	0.0827554
21D-M-0	956.414	41.2277			150mM	1464.84	81.2974	ab	1564.08	33.7027	a	0.0677447
21D-M-150	1564.08	33.7027			300mM	1023.8	13.2391	c	1301.49	88.0907	b	0.271241
21D-M-300	1301.49	88.0907

## Sheet: saponin content
treatment	saponin content（mg/g）	Standard error				Plot by origin
21D-LB-0	3.7291	0.07765			21D	saponin content（mg/g）	LB		significant difference	M30-35		significant difference
21D-LB-150	5.5816	0.03038				0mM	3.7291	0.07765	bc	3.5675	0.10927	cd	-0.0433349
21D-LB-300	3.3371	0.06052				150mM	5.5816	0.03038	a	5.3811	0.1137	a	-0.0359216
21D-M-0	3.5675	0.10927				300mM	3.3371	0.06052	d	3.9177	0.12105	b	0.173983
21D-M-150	5.3811	0.1137
21D-M-300	3.9177	0.12105
