# Supplementary material for: Improved salt tolerance of Chenopodium quinoa Willd. contributed by Pseudomonas sp. strain M30-35
Source: PeerJ. 2021 Jan 13;9:e10702. doi: 10.7717/peerj.10702 (PMC7811290; doi:10.7717/peerj.10702)
Supplement: Supplemental Information 3 — The data were plotted using Origin software. Results of the growth and physiological data are presented as means ±standard error. [file peerj-09-10702-s003.zip › Supplementary Tables present the extracted data for all outcome measures examined in this analysis/root activity/21D root activity.csv]

21D	NaCl	LB-root activity	Standard error	significant difference	M30-35-root activity	Standard error	significant difference
	0mM	883.3152	125.09679	c	956.4143	41.22768	c
	150mM	1464.8411	81.29738	ab	1564.0763	33.70269	a
	300mM	1023.7961	13.23914	c	1301.4911	88.09075	b
