# Supplementary material for: Improved salt tolerance of Chenopodium quinoa Willd. contributed by Pseudomonas sp. strain M30-35
Source: PeerJ. 2021 Jan 13;9:e10702. doi: 10.7717/peerj.10702 (PMC7811290; doi:10.7717/peerj.10702)
Supplement: Supplemental Information 3 — The data were plotted using Origin software. Results of the growth and physiological data are presented as means ±standard error. [file peerj-09-10702-s003.zip › Supplementary Tables present the extracted data for all outcome measures examined in this analysis/root activity/7D root activity.csv]

7D	NaCl	LB-root activity	Standard error	significant difference	M30-35-root activity	Standard error	significant difference
	0mM	985.4089	57.1725	d	938.8541	28.2429	d
	150mM	1591.8457	13.27689	b	1780.9234	82.20013	a
	300mM	1002.5607	51.10565	cd	1152.0259	55.70093	c
