# Supplementary material for: Improved salt tolerance of Chenopodium quinoa Willd. contributed by Pseudomonas sp. strain M30-35
Source: PeerJ. 2021 Jan 13;9:e10702. doi: 10.7717/peerj.10702 (PMC7811290; doi:10.7717/peerj.10702)
Supplement: Supplemental Information 3 — The data were plotted using Origin software. Results of the growth and physiological data are presented as means ±standard error. [file peerj-09-10702-s003.zip › Supplementary Tables present the extracted data for all outcome measures examined in this analysis/root dry weight/21D root dry weight.csv]

21D	NaCl	LB-The root dry weight	Standard error	significant difference	M30-35-The root dry weight	Standard error	significant difference
	0mM	44.4167	5.78639	b	57.0333	6.80121	a
	150mM	23.3	1.60748	cd	33.95	2.55692	bc
	300mM	12.8	1.03053	d	21.95	2.14969	d
