# Supplementary material for: Improved salt tolerance of Chenopodium quinoa Willd. contributed by Pseudomonas sp. strain M30-35
Source: PeerJ. 2021 Jan 13;9:e10702. doi: 10.7717/peerj.10702 (PMC7811290; doi:10.7717/peerj.10702)
Supplement: Supplemental Information 3 — The data were plotted using Origin software. Results of the growth and physiological data are presented as means ±standard error. [file peerj-09-10702-s003.zip › Supplementary Tables present the extracted data for all outcome measures examined in this analysis/root dry weight/7D root dry weight.csv]

7D	NaCl	LB-The root dry weight	Standard error	significant difference	M30-35-The root dry weight	Standard error	significant difference
	0mM	4.5	0.83267	b	7.05	0.98039	a
	150mM	4.65	0.58808	b	7.0667	0.81391	a
	300mM	3.6167	0.53692	b	5.15	0.72606	ab
