# Supplementary material for: Improved salt tolerance of Chenopodium quinoa Willd. contributed by Pseudomonas sp. strain M30-35
Source: PeerJ. 2021 Jan 13;9:e10702. doi: 10.7717/peerj.10702 (PMC7811290; doi:10.7717/peerj.10702)
Supplement: Supplemental Information 3 — The data were plotted using Origin software. Results of the growth and physiological data are presented as means ±standard error. [file peerj-09-10702-s003.zip › Supplementary Tables present the extracted data for all outcome measures examined in this analysis/saponin content/21D saponin content.csv]

21D	NaCl	LB-saponin content£¨mg/g£©	Standard error	significant difference	M30-35-saponin content£¨mg/g£©	Standard error	significant difference
	0mM	3.7291	0.07765	bc	3.5675	0.10927	cd
	150mM	5.5816	0.03038	a	5.3811	0.1137	a
	300mM	3.3371	0.06052	d	3.9177	0.12105	b
