# Supplementary material for: Improved salt tolerance of Chenopodium quinoa Willd. contributed by Pseudomonas sp. strain M30-35
Source: PeerJ. 2021 Jan 13;9:e10702. doi: 10.7717/peerj.10702 (PMC7811290; doi:10.7717/peerj.10702)
Supplement: Supplemental Information 3 — The data were plotted using Origin software. Results of the growth and physiological data are presented as means ±standard error. [file peerj-09-10702-s003.zip › Supplementary Tables present the extracted data for all outcome measures examined in this analysis/shoot dry weight/21D shoot dry weight.csv]

21D	NaCl	LB-Stem dry weight	Standard error	significant difference	M30-35-Stem dry weight	Standard error	significant difference
	0mM	209.8667	11.33907	a	235.3	39.12339	a
	150mM	183.8667	8.14116	ab	214	9.19935	a
	300mM	99.25	3.37113	c	135.7333	12.30048	bc
