# Supplementary material for: Improved salt tolerance of Chenopodium quinoa Willd. contributed by Pseudomonas sp. strain M30-35
Source: PeerJ. 2021 Jan 13;9:e10702. doi: 10.7717/peerj.10702 (PMC7811290; doi:10.7717/peerj.10702)
Supplement: Supplemental Information 3 — The data were plotted using Origin software. Results of the growth and physiological data are presented as means ±standard error. [file peerj-09-10702-s003.zip › Supplementary Tables present the extracted data for all outcome measures examined in this analysis/shoot dry weight/7D shoot dry weight.csv]

7D	NaCl	LB-Stem dry weight	Standard error	significant difference	M30-35-Stem dry weight	Standard error	significant difference
	0mM	46.9833	7.14975	ab	40.5167	5.5326	bc
	150mM	44.7667	6.48782	ab	58.2833	5.56174	a
	300mM	36.8667	4.16883	bc	27.95	3.03752	c
